# Supplementary material for: Questionable research practices may have little effect on replicability
Source: eLife. 2020 Sep 15;9:e58237. doi: 10.7554/eLife.58237 (PMC7561355; doi:10.7554/eLife.58237)
Supplement: Source code 5. [file elife-58237-code5.m.zip]

Archive with 1 entries (1 files):
- SelectiveReportingOfSignificantStudies.m
